# Supplementary material for: Long-Range Three-Dimensional Tracking of Nanoparticles Using Interferometric Scattering Microscopy
Source: ACS Nano. 2024 Oct 21;18(44):30463–72. doi: 10.1021/acsnano.4c08435 (PMC11544927; doi:10.1021/acsnano.4c08435)
Supplement: Supplementary file 1 — nn4c08435_si_001.zip [file nn4c08435_si_001.zip]

Archive with 8 entries (8 files):
- AxialTrackingFromRadialProfiles.m
- BG_corrected_example.mat
- CorrelationMapDebrancher.m
- iPSF_model.mat
- iSCAT_video_40nm_GNP_in_Water_recorded_at_100kHz_playback_60Hz.avi
- lateral_position.mat
- main_iSCATVideoAxialAnalysis.m
- RadialProfileExtractor.m
