# Supplementary material for: Long-Range Three-Dimensional Tracking of Nanoparticles Using Interferometric Scattering Microscopy
Source: ACS Nano. 2024 Oct 21;18(44):30463–72. doi: 10.1021/acsnano.4c08435 (PMC11544927; doi:10.1021/acsnano.4c08435)
Supplement: Supplementary file 1 — nn4c08435_si_001.zip [file nn4c08435_si_001.zip › AxialTrackingFromRadialProfiles.m]

function [z_out,correlation_map] = AxialTrackingFromRadialProfiles(model,model_axial_range,cross_section,Fitting)

 % Written by Kiarash Kasaian & Mahdi Mazaheri, June 2024.

 % This functions extracts the axial positon of the particle based on the
 % correlation map.

 %%%%% INPUTS %%%%%

 %   -   model: a two-dimensional matrix that includes the calculated iPSF cross-sections
 %       based on the Richards-Wolf model for different distances of the particle from the cover-glass.
 %       Each "model(i,:)" has a modeled PSF cross-section that should have the same pixel size as the extracted cross-sections from the images.

 %   -   model_axial_range: a vector containing the minimum and the maximum axial distance
 %                          of the particle from the cover-glass [IN METER] which is calculated in the model.


 %   -   cross_section: a two-dimensional matrix containing the extracted iPSF
 %                      cross-sections from the measurement images.
 %                      "cross_section(:,i)" is the extracted cross-section of the i_th frame.

 %   -   Fitting: is a value 0 or 1, if "Fitting" is set to 0 the output axial position of
 %                the particle ("z_out") will be discrete values with precision as good as the axial resolution of the
 %                model. "Fitting"=1 interpolates the axial position with 0.1 nm precision.

 %%%%% OUTPUTS %%%%%
 %   -   z_out:  is a vector containing the extracted axial position of the particle from cover-glass [in meters].
 %               z_out(i) is the extracted axial position of the frame number i.

 %   -   correlation_map: a 2D-matrix that contains the calcualted correlation values between the extracted radial profile with the radial profiles of the model (i.e. Eq.3 of the manuscript)

%% making correlation map

correlation_map=zeros(size(cross_section,2),size(model,1)); % initializing the correlation map
Model=zeros(size(model)); % initializing the normalized model.

for i=1:size(model,1)

    Model(i,:)= (model(i,:)-mean(model(i,:)))./std(model(i,:)); % calculating the normalized model
end

parfor i=1:size(cross_section,2)

    C= (cross_section(:,i)-mean(cross_section(:,i)))./std(cross_section(:,i)); % calculating the normalized cross section 
    corr= C'*Model'/(length(cross_section(:,i))-1); % calcualting the correlation values of "cross_section (:,i)" with radial profiles in the "Model"
    correlation_map(i,:)=corr; % assinging the correlation values to "correlation_map"
end


% This generates the correlation map similar to the figure 2d in the manuscript.
figure
imagesc(linspace(min(model_axial_range),max(model_axial_range),size(model,1)).*1e6,1:size(cross_section,2),correlation_map)
 xlabel('z_p (\mum)')
 ylabel('frame number')
 title('correlation map')
 axis square
 pause(0.001)

 %% trace region boundaries on correlation map

mask_traj=(correlation_map>0); %binarizing the correlation map
[B,L] = bwboundaries(mask_traj,'noholes'); %  B: boundaries of the correlation_map and L: labels

% This generates the correlation map, labeled with integer numbers similar
% as the figure 3a in the manuscript.
figure 
imagesc(linspace(min(model_axial_range),max(model_axial_range),size(model,1)).*1e6,1:size(cross_section,2),L)
xlabel('z_p (\mum)')
ylabel('frame number')
title('Labeled regions of correlation map') 
axis square
pause(0.001)

N_classes=max(L(:)); % number of regions
sum_max_corr=zeros(1,N_classes); % initialization for scores of each region
maximums_each_class=zeros(size(correlation_map,1),N_classes); 
video_length=size(correlation_map,1);

for i=1:N_classes
   
    if (max(B{i}(:,1))-min(B{i}(:,1)))>=(video_length)*0.9 % to ignore the small regions. 
        
        traj_of_class= (L==i).*correlation_map; % the correlation map values corresponding to the region "L=i"

        for j=1:size(correlation_map,1)
            maximums_each_class(j,i)=max(traj_of_class(j,:)); % taking the maximum correlation value at each frame for region "i"
        end
        sum_max_corr(i)=sum(maximums_each_class(:,i)); % calculating the sum of the maximums within the region
    end
end

sum_max_corr(isnan(sum_max_corr))=0; % If there is a nan value, it assigns zero to it
selected_region=find(sum_max_corr==max(sum_max_corr),1); % finding the region with the highest score

selected_region_correlation_map =(L==selected_region).*correlation_map; % making a correlation map corresponding to the selected region with the highest score

%This generates the correlation map corresponding to the region with the highest score, 
% as the figure 3b in the manuscript.
figure 
imagesc(linspace(min(model_axial_range),max(model_axial_range),size(model,1)).*1e6,1:size(cross_section,2),selected_region_correlation_map)
 xlabel('z_p (\mum)')
 ylabel('frame number')
 title('Selected region with highest score')
 axis square
 pause(0.001)
%% debranching


debranched_region_correlation_map = CorrelationMapDebrancher(selected_region_correlation_map);


% This generates the correlation map corresponding to the region with the highest score,
% as the figure 3d in the manuscript.
figure 
imagesc(linspace(min(model_axial_range),max(model_axial_range),size(model,1)).*1e6,1:size(cross_section,2),debranched_region_correlation_map)
 xlabel('z_p (\mum)')
 ylabel('frame number')
 title('Debranched selected region with highest score')
 axis square
  pause(0.001)
%% fitting 
if Fitting==0
    
    for i=1:size(debranched_region_correlation_map,1)
        z(i)= (find(debranched_region_correlation_map(i,:)== max(debranched_region_correlation_map(i,:)),1)-1)*((max(model_axial_range)-min(model_axial_range))/(size(debranched_region_correlation_map,2)-1))+min(model_axial_range);
    end
    
elseif Fitting==1 % interpolating the "debranched_region_correlation_map" with 0.1 discretization
    
    model_increment=(model_axial_range(2)-model_axial_range(1))/(size(debranched_region_correlation_map,2)-1); % the discretization of the iPSF model
    fitting_accuracy_enhancement=model_increment/0.1e-9;
    z=zeros(1,size(debranched_region_correlation_map,1));
    
    for i=1:size(debranched_region_correlation_map,1)
        
        index=find(debranched_region_correlation_map(i,:)~=0);
        
        if length(index)>20 % for the frames that have more than 20 ata points, the polynomial degree is set to 15
            polynomial_degree=15;
            p_fit_flag=1;
        else if length(index)>1
                polynomial_degree=length(index)-1;
                p_fit_flag=1;
            else if length(index)<=1
                    p_fit_flag=0;
                    z(i)= (find(debranched_region_correlation_map(i,:)== max(debranched_region_correlation_map(i,:)),1)-1)*((max(model_axial_range)-min(model_axial_range))/(size(debranched_region_correlation_map,2)-1))+min(model_axial_range);
                end
            end
        end
        
        if p_fit_flag==1
        [p,s,mu] = polyfit(index,debranched_region_correlation_map(i,index),polynomial_degree); % fitting the polynomial
        
        y = polyval(p,min(index):1/fitting_accuracy_enhancement:max(index),s,mu);
        max_index=find(y==max(y),1); % finding the maximum correlation value
        max_index=(max_index-1)/fitting_accuracy_enhancement+min(index);
        z(i)=(max_index-1)*model_increment+min(model_axial_range); % converting the index of the maximum correlation value to the axial position
        end
    end
    
end

z_out=z; % assigning the output
end
