# Supplementary material for: Long-Range Three-Dimensional Tracking of Nanoparticles Using Interferometric Scattering Microscopy
Source: ACS Nano. 2024 Oct 21;18(44):30463–72. doi: 10.1021/acsnano.4c08435 (PMC11544927; doi:10.1021/acsnano.4c08435)
Supplement: Supplementary file 1 — nn4c08435_si_001.zip [file nn4c08435_si_001.zip › CorrelationMapDebrancher.m]

function [debranched_correlation_map] = CorrelationMapDebrancher(selected_region_correlation_map)

 % Written by Mahdi Mazaheri & Kiarash Kasaian, June 2024.

 % This function debranches the selected region in the correlation map
 % based on the graph representation and finding the shortest path between the start and the end nodes of the graph.

 %%%%% INPUTS %%%%%

 %   -   selected_region_correlation_map: a two-dimensional matrix of 
 %              the correlation map of the selected region with the highest score.

 %%%%% OUTPUTS %%%%%
 %   -   debranched_correlation_map:  debranched version of the input which
 %              only includes one branch, which represents the axial location of the
 %              particle. If there is no branching in the
 %              "selected_region_correlation_map", the output will be equal to the
 %              input.


BW=(selected_region_correlation_map~=0); % binarize the input
number_of_branches=zeros(size(BW,1),1); % initialize the matrix which indicates the number of branches for all the frames

% assigning "number_of_branches":
for i = 1:length(number_of_branches)
    
    [~, number_of_branches(i)] = bwlabel(BW(i,:)); % "bwlabel" gives the number of branches of the frame "i"
    
end


%% finding the frames that branching occurs. (nodes of the graph)
% From here, the term 'sub-region' is used for the regions within the
% correlation map, in which the number of the branches remains constant.

sub_region_label=zeros(size(BW,1),1);
sub_region_label(1)=1;
frame_region_index=1; % index of the sub-region
for i = 2:length(number_of_branches)
    
    if (number_of_branches(i)~=number_of_branches(i-1)) % indicates if branching occured
        frame_region_index=frame_region_index+1; % counting the sub-regions
    end
    
    sub_region_label(i)=frame_region_index; % assigning the index of the sub-region to each fram "i"
end

%

for i=1:max(sub_region_label)
    % frame_region is a cell that contains information of the sub-regions
    % of the correlation map
    sub_region{i}.label=i;
    
    x= find(sub_region_label==i); % finding the frame indices corresponding to the sub_region "i"
    sub_region{i}.start_index=min(x); % defining the frame that the sub-region starts
    sub_region{i}.end_index=max(x); % defining the frame that the sub-region ends
    
    sub_region{i}.number_of_branches=number_of_branches(sub_region{i}.start_index);
    
    
    sub_region{i}.correlation_map= single(selected_region_correlation_map(sub_region{i}.start_index:sub_region{i}.end_index,:)); % assigning the corresponding sub-region of the correlation map.
        % single-precision is used for efficient memory usage.
    
    % finding the boundaries of the branches in the sub-section
    [B,L] = bwboundaries(sub_region{i}.correlation_map~=0,'noholes'); %  B: boundaries of the branches of the sub-section of the correlation_map and L: integer labels
    sub_region{i}.labeled_correlation_map=uint16(L);
    sub_region{i}.N_classes=max(L(:));% number of the branches (edges of the graph)
    sum_max_corr=zeros(1,sub_region{i}.N_classes); % initiating the score matrix for the branches inside the sub-section
    maximums_each_class=zeros(size(sub_region{i}.correlation_map,1),sub_region{i}.N_classes); % initiating a matrix for the maximum correalation values at each frame inside each branch
    
    video_length=sub_region{i}.end_index-sub_region{i}.start_index;
    
    sub_region{i}.maximums_each_class=zeros(video_length+1,sub_region{i}.N_classes); 
    
    for j=1:sub_region{i}.N_classes
       
        
        branch_of_class= (sub_region{i}.labeled_correlation_map==j).*sub_region{i}.correlation_map; % assigning the correlation values of the branch "j" in sub-section "i"
        sub_region{i}.nodes_coordinate(:,1,j)=(branch_of_class(1,:)~=0); % assigning the coordinates of the starting node of the branch
        sub_region{i}.nodes_coordinate(:,2,j)=(branch_of_class(end,:)~=0); % assigning the coordinates of the ending node of the branch
        
      
       
        for k=1:video_length+1
            
            sub_region{i}. maximums_each_class(k,j)=max(branch_of_class(k,:)); % finding the maximum correlation value in the frame "k" of the branch "j" of the sub-section "i"
        end
        sub_region{i}.sum_max_corr(j)=sum(sub_region{i}.maximums_each_class(:,j));% assigning the score of the branch "j"
        
    end
    
end
%% defining the graph
node_number=1; % initiating the index for the nodes
G = digraph([], [],[]); % defining an empty graph, This graph will be defined to represent the selected_region_correlation_map


for i=1:max(sub_region_label)
    
    for j=1:sub_region{i}.N_classes
       % adding starting and ending nodes of the edge corresponding to
       % branch (j) of the sub-region (i)

        sub_region{i}.node_numbers(j,1)=node_number; % assigning the index of the node
        node{node_number}.coordinate= [mean(find(squeeze(sub_region{i}.nodes_coordinate(:,1,j)>0))),sub_region{i}.start_index]; % assigning the coordinates of the starting node of the edge
        node_number=node_number+1; % updating the node index
        sub_region{i}.node_numbers(j,2)=node_number; % assigning the index of the node
        node{node_number}.frame_number=sub_region{i}.end_index;

        node{node_number}.coordinate= [mean(find(squeeze(sub_region{i}.nodes_coordinate(:,2,j)>0))),sub_region{i}.start_index];  % assigning the coordinates of the starting node of the edge
        G = addnode(G,2); % adding two nodes to the graph
        weight=1/sub_region{i}.sum_max_corr(j); % assigning the distance of the edge
        G = addedge(G,node_number-1,node_number,weight); % adding the edge between the starting and the ending node
        node_number=node_number+1; % updating the node index
        
        
    end
    
end
%% connecting the ending nodes of a sub-region to the starting nodes of the next sub-region

for i=1:max(sub_region_label)-1
    
    
    for j=1:sub_region{i}.N_classes % swipping on all the edges corresponding to the sub-region "i"
        for jj=1:sub_region{i+1}.N_classes % swipping on all the edges corresponding to the sub-region "i+1"
            
            % selecting the nodes
            node_number_1=sub_region{i}.node_numbers(j,2);
            node_number_2=sub_region{i+1}.node_numbers(jj,1);
            
            % checking if the nodes are dublicated
            condition1= (sub_region{i}.nodes_coordinate(:,2,j)&sub_region{i+1}.nodes_coordinate(:,1,jj));
            condition2= (circshift(sub_region{i}.nodes_coordinate(:,2,j),1)&sub_region{i+1}.nodes_coordinate(:,1,jj));
            condition3= (circshift(sub_region{i}.nodes_coordinate(:,2,j),-1)&sub_region{i+1}.nodes_coordinate(:,1,jj));
            
            should_connect=sum(condition1|condition2|condition3,'all'); % determining if the nodes should be connected
            if should_connect>0
                
                G = addedge(G,node_number_1,node_number_2,0); % if the nodes should be connected, an edge with distance zero is added between the two nodes
                
            end
        end
    end
    
end
%% finding the shortest path

starting_nodes= sub_region{1}.node_numbers(:,1); % assigning the starting nodes of the graph (can be one or multiple)
stopping_nodes=sub_region{end}.node_numbers(:,2); % assigning the ending nodes of the graph (can be one or multiple)

distances=zeros(length(starting_nodes),length(stopping_nodes)); % initialization for the shortest distances between each starting and ending nodes
count=0;
for i=1:length(starting_nodes)
    for j=1: length(stopping_nodes)
        
        [P,distances(i,j)] = shortestpath(G,starting_nodes(i),stopping_nodes(j)); % finding the shortest path between starting node "i" and the ending node "j"
        path{i,j}.path=P; % assiging the shortest path of starting node "i" and the ending node "j"
        
    end
end

if sum(isinf(distances(:)))==length(distances(:)) %checks if the graph has discontinuity
    debranched_correlation_map=[]; %if yes, the output will be null
else
[start_ind,stop_ind]=find(distances==min(distances,[],'all')); % finding the global shortest path
main_path=path{start_ind,stop_ind}.path; % assigning the global shortest path

%% rebuilding the correlation map
debranched_correlation_map=zeros(size(selected_region_correlation_map)); % initializing the debranched correlation map

for i=1:max(sub_region_label) %sweeping over the sub-regions
sub_branch_index=find(sub_region{i}.node_numbers(:,1)==main_path(1+(i-1)*2)); % finding the branch that is inside the global shortest path
mask= (sub_region{i}.labeled_correlation_map==sub_branch_index); % making a binary mask of this branch
debranched_correlation_map(sub_region{i}.start_index:sub_region{i}.end_index,:)=mask.* sub_region{i}.correlation_map; % assigning this branch to the debranched correlation map
end

end

end
