# Supplementary material for: Long-Range Three-Dimensional Tracking of Nanoparticles Using Interferometric Scattering Microscopy
Source: ACS Nano. 2024 Oct 21;18(44):30463–72. doi: 10.1021/acsnano.4c08435 (PMC11544927; doi:10.1021/acsnano.4c08435)
Supplement: Supplementary file 1 — nn4c08435_si_001.zip [file nn4c08435_si_001.zip › main_iSCATVideoAxialAnalysis.m]

% Written by Mahdi Mazaheri & Kiarash Kasaian, June 2024.

% This code extracts the axial position of a diffusing particle in experimental
% iSCAT-videos based on the iPSF model and the lateral position of the
% particle in the video. Here as an example, an iSCAT video of a 40nm GNP diffusing in
% water with a frame rate of 100kHz is analyzed 

clear all

% loading the background-corrected iSCAT video
load('BG_corrected_example.mat')
% alternatively use the following code to load the background-corrected iSCAT videos:
% 
% [BG_corrected, path_iSCAT_video] = uigetfile('*.mat', 'Select a BG-corrected iSCAT Video');
% load(BG_corrected)
%%
load('iPSF_model.mat') %loading the iPSF model, here for a 40nm GNP in water
% alternatively use the following code to load the desired iPSF_model 
% [iPSF_model, path_iPSF] = uigetfile('*.mat', 'Select the corresponding iPSF_model');
% load (iPSF_model)


% The loaded MAT-file 'iPSF_model.mat' contains the following variables:
% - iSCAT_total_all_z_particle: A 2D matrix containing the iPSF model for different positions of the particle.
% - All_z_particle: An array representing the axial positions at which the iPSF is modeled.
% - x_detector: An array containing the x positions of the detector in which the model is calculated.
% - z_focus: The position of the focal plane in the model.
% - particle_radius: The radius of the particle.


% Load the MAT-file containing the 'lateral_position' cell array. the 2D
% positions of the particle can be extracted using RVT algorithm (DOI:10.1364/OE.420670)
load('lateral_position.mat')

% alternatively  [lateral_postion, path_lateral_pos] = uigetfile('*.mat', 'Select the corresponding 2D localizations of the particle');
% load (lateral_postion)
%
% 'lateral_position' is a cell array with the following elements:
%
% - first_frame: The frame number in which the trajectory starts.
% - last_frame: The frame number in which the trajectory ends.
% - lateral_pos: A 2D array representing the position of the particle 
%   in frames between 'first_frame' and 'last_frame'.


%%
frame_rate=100e3; %frame rate of the video: 100kHz

max_x = max(x_detector);
pixel_size_model=x_detector(2)-x_detector(1); % the pixel size of the iPSF model
pixel_size_video=100.8e-9; % effective pixel size of the iSCAT video
scale=pixel_size_video/pixel_size_model; % the ratio between the effective pixel size and the model pixel size

radii_count=round(max_x/pixel_size_video);% the number of the data points needed to be extracted for the radial profile of the iPSFs

% interpolating the iPSF model in the axial direction
z_p=All_z_particle(1):1e-9:All_z_particle(end);
[R_DET,Z_P]=meshgrid([-flip(x_detector(2:end)),x_detector],z_p);
[R_DET0,Z_P0]=meshgrid([-flip(x_detector(2:end)),x_detector],All_z_particle);
iSCAT_total_all_z_particle=interp2(R_DET0,Z_P0,iSCAT_total_all_z_particle,R_DET,Z_P,'spline');

%% 3D tracking

for trajectory_index=1:size(lateral_position,2)
    trajectory_index
    traj_length=lateral_position{trajectory_index}.last_frame-lateral_position{trajectory_index}.first_frame+1; % the length of the trajectory (in frames)

    last_frame=lateral_position{trajectory_index}.last_frame;
    first_frame=lateral_position{trajectory_index}.first_frame;
    cross_section=zeros(size(iSCAT_total_all_z_particle,2),traj_length); % initialization for the extraction of the radial profiles of the particle in trajectory

    traj_imgs_cr=BG_Corrected(:,:,first_frame:last_frame); % selecting the corresponding frames for the selected trajectory

    lateral_pos_traj=lateral_position{trajectory_index}.lateral_pos; % lateral positions of the particle in the selected trajectory 

    trajectory{trajectory_index}.lateral_pos=lateral_pos_traj; % making the "trajectory" cell to store the results

    parfor frame=1:lateral_position{trajectory_index}.last_frame-lateral_position{trajectory_index}.first_frame+1 % parfor on all the frames to extract the radial profiles of the iPSFs in the video for the selected trajectory

        LP=lateral_pos_traj(:,frame); % fetching the lateral position (LP) of the frame.

        I=traj_imgs_cr(:,:,frame); % fetching the frame from the video of the trajectory

        I(isnan(I))=0; % Assigning NaN values to zero in case there are NaN values

        [cross_section(:,frame)] = RadialProfileExtractor(I,LP(2),LP(1),radii_count,scale); % "Cross_section_finder" extracts the iPSF profile of the particle in the selected frame


    end
    %% axial tracking
    [z,correlation_map] = AxialTrackingFromRadialProfiles(iSCAT_total_all_z_particle,[min(All_z_particle) max(All_z_particle)],cross_section,1);

    trajectory{trajectory_index}.z=z; % assigning the axial position to "trajectory"
    trajectory{trajectory_index}.cross_section=cross_section; % assigning the extracted cross-sections to "trajectory"
    trajectory{trajectory_index}.correlation_map=correlation_map; % assigning the correlation map to "trajectory"

    %% plotting the 3D trajectory
    f1=figure;
    scatter3(trajectory{trajectory_index}.lateral_pos(1,:)*pixel_size_video*1e6,trajectory{trajectory_index}.lateral_pos(2,:)*pixel_size_video*1e6,trajectory{trajectory_index}.z*1e6,2,((1:size(trajectory{trajectory_index}.lateral_pos(1,:),2))-1)/frame_rate*1e3,'MarkerFaceAlpha',.99)
    hold on
    C_map= jet(length(trajectory{trajectory_index}.z));
    for i=1:length(trajectory{trajectory_index}.z)-1
        plot3(trajectory{trajectory_index}.lateral_pos(1,i:i+1)*pixel_size_video*1e6,trajectory{trajectory_index}.lateral_pos(2,i:i+1)*pixel_size_video*1e6,trajectory{trajectory_index}.z(i:i+1)*1e6,'color',C_map(i,:))
    end
    axis equal
    xlabel('x (\mum)')
    ylabel('y (\mum)')
    zlabel('z (\mum)')
    colormap jet
    hcb=colorbar;
    colorTitleHandle = get(hcb,'Title');
    titleString = 'time (ms)';
    set(colorTitleHandle ,'String',titleString);

end
