# Supplementary material for: Long-Range Three-Dimensional Tracking of Nanoparticles Using Interferometric Scattering Microscopy
Source: ACS Nano. 2024 Oct 21;18(44):30463–72. doi: 10.1021/acsnano.4c08435 (PMC11544927; doi:10.1021/acsnano.4c08435)
Supplement: Supplementary file 1 — nn4c08435_si_001.zip [file nn4c08435_si_001.zip › RadialProfileExtractor.m]

function [cross_section] = RadialProfileExtractor(img,x_position,y_position,radius_max,scaling_factor_model)

% Written by Kiarash Kasaian & Mahdi Mazaheri. Date: June 2024

% This function extracts the radial profile of a particle in "img"

% inputs:
%       - x_position: Lateral position in the x direction (in pixels),
%       - y_position: Lateral position in the y-direction (in pixels),
%       - radius_max: The radial extent of the extracted iPSF profile (in
%         number of pixel in "img") 
%       - scaling_factor_model: The ratio between the effective pixel size and the model pixel size

% output: 
%       - cross_section: The retrieved radial profile with the same sampling
%         as the model.


x_frame=1:size(img,2); % second dimension of img 
y_frame=1:size(img,1); % first dimension of img
[X_frame Y_frame]= meshgrid(x_frame,y_frame);

R=0:1/scaling_factor_model:radius_max; % The radii in which the radial profile will be extracted (polar coordinate)
Phi=linspace(0,2*pi,100); % The angles in which the radial profile will be extracted (polar coordinate)

DeltaX=R'*cos(Phi); % Converting the polar coordinates to Cartisian coordinates (relative to the center of the iPSF) 
DeltaY=R'*sin(Phi); % Converting the polar coordinates to Cartisian coordinates (relative to the center of the iPSF) 

X_crosssection=x_position+DeltaX; % Translation to the img coordinate
Y_crosssection=y_position+DeltaY;% Translation to the img coordinate

CRs=interp2(X_frame,Y_frame,img,X_crosssection,Y_crosssection,'makima',nan); % extracting the radial profile as a function of radii and the angle (R, Phi)
% figure
%imagesc(CRs)
CRs(CRs==0)=nan;
% figure
% imagesc(CRs)

CR=nanmean(CRs,2); % calculating the mean value across all angles (Phi)
cross_section=[flip(CR(2:end),1);CR]; % Creating a double sided radial profile.
cross_section(isnan(cross_section))=0; % Converting potential NaN values to zero

end
